# Supplementary material for: Stability Enhancement of Freeze-Dried Gelatin/Alginate Coacervates for bFGF Delivery
Source: Pharmaceutics. 2022 Nov 22;14(12):2548. doi: 10.3390/pharmaceutics14122548 (PMC9781200; doi:10.3390/pharmaceutics14122548)
Supplement: Supplementary file 1 [file pharmaceutics-14-02548-s001.zip]

Archive with 1 entries (1 files):
- pharmaceutics-2018590-supplementary.pdf
